# Supplementary material for: Foraging Experiences Durably Modulate Honey Bees’ Sucrose Responsiveness and Antennal Lobe Biogenic Amine Levels
Source: Sci Rep. 2019 Apr 1;9:5393. doi: 10.1038/s41598-019-41624-0 (PMC6443788; doi:10.1038/s41598-019-41624-0)
Supplement: Supplementary file 1 — Dataset 1 [file 41598_2019_41624_MOESM1_ESM.xlsx]

## Sheet: Manuscript Information
Foraging Experiences Durably Modulate Honey Bees’ Sucrose Responsiveness and Antennal Lobe Biogenic Amine Levels
A. B. Finkelstein
C. S. Brent
M. Giurfa
G.V. Amdam

## Sheet: Key
Replicate	total of 6 replicates, thus each subject assigned a replicate value of 1-6
Compartment	"top" = restricted from feeder access, "bottom" = with access to feeders
Scent	"scent" = scented sucrose "no scent" = unscented sucrose
Shock	"shock" = aversive conditions, "no shock" = benign conditions
Bee ID	each subject's identifier
SR	Sucrose Responsiveness Score (0-6)
RespondOnlyCageOdor	Proboscis extension during long-term recall assay to only the scent used in cages with scented sucrose
Cage Odor	The scent used in cages with scented sucrose (either linalool or phenylacetaldehyde)
MB	Relative AmOA1 mRNA expression in Mushroom Bodies
SG	Relative AmOA1 mRNA expression in Subesophageal Ganglion (enhanced protocol)
AL	Relative AmOA1 mRNA expression in Antennal Lobes
OA	Octopamine ng/antennal lobe
5HT	Serotonin ng/antennal lobe
DA	Dopamine ng/antennal lobe
TA	Tyramine ng/antennal lobe

## Sheet: Individual Data
Replicate	Compartment	Scent	Shock	Bee ID	SR	RespondOnlyCageOdor	Cage Odor	MB	SG	AL
2	bottom	no scent	no shock	59		0	lin
2	bottom	no scent	no shock	64		0	lin
2	bottom	no scent	no shock	66	1	0	lin
2	bottom	no scent	no shock	67		0	lin
2	bottom	no scent	no shock	68	2	0	lin	3.92
2	bottom	no scent	no shock	74		0	lin
2	bottom	no scent	no shock	76	6	0	lin
2	bottom	no scent	no shock	79	2	0	lin
2	bottom	no scent	no shock	88	1	0	lin
2	bottom	no scent	no shock			0	lin
2	bottom	no scent	no shock		2	0	lin
3	bottom	no scent	no shock	18		0	phe
3	bottom	no scent	no shock	20	0	0	phe
3	bottom	no scent	no shock	22	1	0	phe
3	bottom	no scent	no shock	23	0	0	phe
3	bottom	no scent	no shock	28	1	0	phe		0.81	1.03
3	bottom	no scent	no shock	33	4	0	phe
3	bottom	no scent	no shock	34	3	0	phe
3	bottom	no scent	no shock		1	0	phe
3	bottom	no scent	no shock		6	0	phe
5	bottom	no scent	no shock	6		0	phe
5	bottom	no scent	no shock	91	3	0	phe
5	bottom	no scent	no shock	98	1	0	phe
5	bottom	no scent	no shock		3	0	phe
5	bottom	no scent	no shock		6	0	phe
5	bottom	no scent	no shock		4	0	phe
7	bottom	no scent	no shock	72	0	0	lin		-1.01
7	bottom	no scent	no shock	73	4	0	lin			0.39
7	bottom	no scent	no shock	75		0	lin
7	bottom	no scent	no shock	76		0	lin
7	bottom	no scent	no shock	77		0	lin
7	bottom	no scent	no shock	85	2	1	lin
7	bottom	no scent	no shock	98	6	1	lin		1.68	1.11
9	bottom	no scent	no shock	74	2	0	lin
9	bottom	no scent	no shock	76	0	0	lin
9	bottom	no scent	no shock	77	3	0	lin
9	bottom	no scent	no shock	81	2	0	lin
9	bottom	no scent	no shock	82	3	0	lin
9	bottom	no scent	no shock	83	0	0	lin	2.77
9	bottom	no scent	no shock	88	4	0	lin
9	bottom	no scent	no shock	89	1	0	lin
9	bottom	no scent	no shock		0	0	lin
10	bottom	no scent	no shock	1		0	phe
10	bottom	no scent	no shock	6		0	phe
10	bottom	no scent	no shock	12	2	0	phe
10	bottom	no scent	no shock	13		0	phe
10	bottom	no scent	no shock	15	1	0	phe		1	0.48
10	bottom	no scent	no shock	16	1	0	phe		0.06
10	bottom	no scent	no shock	17	0	0	phe		2.03	0.65
10	bottom	no scent	no shock	52		1	phe
10	bottom	no scent	no shock		3	0	phe
2	bottom	no scent	no shock	55	1					-0.53
2	bottom	no scent	no shock	63
2	bottom	no scent	no shock	65
2	bottom	no scent	no shock	66	0
2	bottom	no scent	no shock	70
2	bottom	no scent	no shock	72
2	bottom	no scent	no shock	73
2	bottom	no scent	no shock	76	0			0.61
2	bottom	no scent	no shock	77
2	bottom	no scent	no shock	79	1			2.29
2	bottom	no scent	no shock	89
2	bottom	no scent	no shock	9	2			2.95
3	bottom	no scent	no shock	19
3	bottom	no scent	no shock	21
3	bottom	no scent	no shock	24
3	bottom	no scent	no shock	25
3	bottom	no scent	no shock	26
3	bottom	no scent	no shock	27
3	bottom	no scent	no shock	29
3	bottom	no scent	no shock	30
3	bottom	no scent	no shock	31
5	bottom	no scent	no shock	86
5	bottom	no scent	no shock	95
5	bottom	no scent	no shock	96
5	bottom	no scent	no shock
5	bottom	no scent	no shock
5	bottom	no scent	no shock
5	bottom	no scent	no shock
5	bottom	no scent	no shock
5	bottom	no scent	no shock
5	bottom	no scent	no shock
5	bottom	no scent	no shock
7	bottom	no scent	no shock	76	6					2.46
7	bottom	no scent	no shock	79
7	bottom	no scent	no shock	80
7	bottom	no scent	no shock	88
7	bottom	no scent	no shock
9	bottom	no scent	no shock	78
9	bottom	no scent	no shock	80
9	bottom	no scent	no shock	86
9	bottom	no scent	no shock	87
10	bottom	no scent	no shock	10
10	bottom	no scent	no shock	11
10	bottom	no scent	no shock	14
10	bottom	no scent	no shock	2
10	bottom	no scent	no shock	21
10	bottom	no scent	no shock	5
10	bottom	no scent	no shock	7
10	bottom	no scent	no shock	8
10	bottom	no scent	no shock	9
2	bottom	no scent	shock	64		0	lin
2	bottom	no scent	shock	67	0	0	lin
2	bottom	no scent	shock	80	0	0	lin
2	bottom	no scent	shock			0	lin
2	bottom	no scent	shock		0	0	lin
2	bottom	no scent	shock			0	lin
2	bottom	no scent	shock			1	lin
2	bottom	no scent	shock		4	0	lin
3	bottom	no scent	shock	53	0	0	phe
3	bottom	no scent	shock	56		0	phe
3	bottom	no scent	shock	57	2	0	phe
3	bottom	no scent	shock	63	0	0	phe
3	bottom	no scent	shock	64	1	0	phe
3	bottom	no scent	shock	67	6	0	phe
3	bottom	no scent	shock			0	phe
5	bottom	no scent	shock	6		0	phe
5	bottom	no scent	shock	76		0	phe
5	bottom	no scent	shock	78		0	phe
5	bottom	no scent	shock	88		0	phe
5	bottom	no scent	shock	92	1	0	phe
5	bottom	no scent	shock		0	0	phe
5	bottom	no scent	shock		0	0	phe
7	bottom	no scent	shock	18		1	lin
7	bottom	no scent	shock	19	3	0	lin
7	bottom	no scent	shock	25	4	0	lin
7	bottom	no scent	shock	26	1	0	lin
7	bottom	no scent	shock	30	4	0	lin
7	bottom	no scent	shock	31	6	0	lin
7	bottom	no scent	shock	33	1	0	lin
7	bottom	no scent	shock		5	1	lin
9	bottom	no scent	shock	1		0	lin
9	bottom	no scent	shock	3	1	0	lin
9	bottom	no scent	shock	4	2	0	lin
9	bottom	no scent	shock	5	5	0	lin
9	bottom	no scent	shock	8	5	0	lin
9	bottom	no scent	shock	9	0	0	lin
9	bottom	no scent	shock	10	0	0	lin
9	bottom	no scent	shock	14	1	0	lin
9	bottom	no scent	shock	17	1	0	lin
10	bottom	no scent	shock	21		0	phe
10	bottom	no scent	shock	36		0	phe
10	bottom	no scent	shock	57		0	phe
10	bottom	no scent	shock	61		0	phe
10	bottom	no scent	shock	62		0	phe
10	bottom	no scent	shock	65		0	phe
10	bottom	no scent	shock	67	0	0	phe
10	bottom	no scent	shock		1	0	phe
10	bottom	no scent	shock		0	0	phe
2	bottom	no scent	shock	58	2
2	bottom	no scent	shock	62
2	bottom	no scent	shock	65
2	bottom	no scent	shock	69	3
2	bottom	no scent	shock	79
3	bottom	no scent	shock	52
3	bottom	no scent	shock	60
3	bottom	no scent	shock	61
3	bottom	no scent	shock	62
3	bottom	no scent	shock	65
3	bottom	no scent	shock	67
3	bottom	no scent	shock	67
3	bottom	no scent	shock	99
5	bottom	no scent	shock	77
5	bottom	no scent	shock	79	0
5	bottom	no scent	shock	80
5	bottom	no scent	shock	81
5	bottom	no scent	shock	83
5	bottom	no scent	shock	85
5	bottom	no scent	shock	86
5	bottom	no scent	shock	87
5	bottom	no scent	shock	90
5	bottom	no scent	shock
7	bottom	no scent	shock	23
7	bottom	no scent	shock	32
7	bottom	no scent	shock	35
7	bottom	no scent	shock	36
7	bottom	no scent	shock	37
9	bottom	no scent	shock	11
9	bottom	no scent	shock	15
9	bottom	no scent	shock	6
9	bottom	no scent	shock	7
10	bottom	no scent	shock	57	0
10	bottom	no scent	shock	59
10	bottom	no scent	shock	60
10	bottom	no scent	shock	61	0
10	bottom	no scent	shock	62	3
10	bottom	no scent	shock	63
10	bottom	no scent	shock	65	0
10	bottom	no scent	shock	66
2	bottom	scent	no shock	58		0	lin
2	bottom	scent	no shock	90	0	0	lin
2	bottom	scent	no shock	92	6	0	lin	-0.9
2	bottom	scent	no shock	93		1	lin
2	bottom	scent	no shock	94		0	lin
2	bottom	scent	no shock	95		0	lin
2	bottom	scent	no shock	97	0	0	lin	4.52
2	bottom	scent	no shock		2	1	lin
2	bottom	scent	no shock		0	0	lin
3	bottom	scent	no shock	1	0	0	phe
3	bottom	scent	no shock	3	2	0	phe		0.78	0.71
3	bottom	scent	no shock	8	0	0	phe	4.9	0.18	-0.24
3	bottom	scent	no shock	10	0	0	phe	5.29
3	bottom	scent	no shock	15	0	1	phe
3	bottom	scent	no shock	16	1	0	phe	3.66		1.7
3	bottom	scent	no shock	17	2	0	phe	3.56	0.12	-0.23
3	bottom	scent	no shock		3	0	phe
3	bottom	scent	no shock			0	phe
5	bottom	scent	no shock	6		0	phe
5	bottom	scent	no shock	69	0	0	phe
5	bottom	scent	no shock	79	6	0	phe		0.61
5	bottom	scent	no shock	82	0	1	phe
5	bottom	scent	no shock	84	2	0	phe	4.64		0.38
5	bottom	scent	no shock		0	0	phe
5	bottom	scent	no shock		3	0	phe
7	bottom	scent	no shock	47	0	0	lin		3.27
7	bottom	scent	no shock	92	1	0	lin
7	bottom	scent	no shock	92		0	lin
7	bottom	scent	no shock	94	1	0	lin
7	bottom	scent	no shock	95	0	0	lin		1.59	2.46
7	bottom	scent	no shock		1	0	lin
7	bottom	scent	no shock			0	lin
7	bottom	scent	no shock			0	lin
9	bottom	scent	no shock	6		0	lin
9	bottom	scent	no shock	82	6	1	lin
9	bottom	scent	no shock	83		0	lin
9	bottom	scent	no shock	84		1	lin
9	bottom	scent	no shock	89		0	lin
9	bottom	scent	no shock	93	2	0	lin
9	bottom	scent	no shock	95	0	0	lin	-0.1	0.85
9	bottom	scent	no shock	99	0	0	lin		2.29
9	bottom	scent	no shock		0	1	lin
10	bottom	scent	no shock	20	1	0	phe
10	bottom	scent	no shock	21	0	0	phe	0.07		3.04
10	bottom	scent	no shock	24	1	0	phe		3.32	0.39
10	bottom	scent	no shock	29	0	0	phe	2.89
10	bottom	scent	no shock	30	1	0	phe
10	bottom	scent	no shock	31	0	0	phe
10	bottom	scent	no shock	31	0
10	bottom	scent	no shock		1	1	phe
2	bottom	scent	no shock	45	0
2	bottom	scent	no shock	86
2	bottom	scent	no shock	87
2	bottom	scent	no shock	90	2				2.09
2	bottom	scent	no shock	91
2	bottom	scent	no shock	96
2	bottom	scent	no shock	99
3	bottom	scent	no shock	12
3	bottom	scent	no shock	13
3	bottom	scent	no shock	14
3	bottom	scent	no shock	2
3	bottom	scent	no shock	4
3	bottom	scent	no shock	5
3	bottom	scent	no shock	7
5	bottom	scent	no shock	77
5	bottom	scent	no shock	78
5	bottom	scent	no shock	80
5	bottom	scent	no shock	83
5	bottom	scent	no shock
7	bottom	scent	no shock	91
7	bottom	scent	no shock
7	bottom	scent	no shock	94						1
7	bottom	scent	no shock	97
7	bottom	scent	no shock	98
7	bottom	scent	no shock
9	bottom	scent	no shock	84	2
9	bottom	scent	no shock	87	0
9	bottom	scent	no shock	91
9	bottom	scent	no shock	92
9	bottom	scent	no shock	92
9	bottom	scent	no shock	96
9	bottom	scent	no shock	98
10	bottom	scent	no shock	19
10	bottom	scent	no shock	25
10	bottom	scent	no shock	26
10	bottom	scent	no shock	27
10	bottom	scent	no shock	32
10	bottom	scent	no shock	33
10	bottom	scent	no shock	34
2	bottom	scent	shock	8	0	0	lin
2	bottom	scent	shock	9		0	lin
2	bottom	scent	shock	14		0	lin
2	bottom	scent	shock			1	lin
2	bottom	scent	shock			1	lin
2	bottom	scent	shock		2	1	lin
2	bottom	scent	shock		2	0	lin
2	bottom	scent	shock		6	1	lin
3	bottom	scent	shock	7		0	phe
3	bottom	scent	shock	8		0	phe
3	bottom	scent	shock	35		0	phe
3	bottom	scent	shock	39	0	0	phe
3	bottom	scent	shock	48	1	0	phe
3	bottom	scent	shock	49	1	0	phe
5	bottom	scent	shock	60	0	0	phe
5	bottom	scent	shock	62		0	phe
5	bottom	scent	shock	68	6	1	phe
5	bottom	scent	shock	75		0	phe
5	bottom	scent	shock	99	2	0	phe
5	bottom	scent	shock			0	phe
7	bottom	scent	shock	3	4	1	lin
7	bottom	scent	shock	6	5	0	lin
7	bottom	scent	shock	7	4	0	lin
7	bottom	scent	shock	12	1	0	lin
7	bottom	scent	shock	16	4	0	lin
7	bottom	scent	shock	17	6	0	lin
7	bottom	scent	shock	83		0	lin
10	bottom	scent	shock	21	2	0	phe
10	bottom	scent	shock	35	0	0	phe
10	bottom	scent	shock	36		1	phe
10	bottom	scent	shock	37		0	phe
10	bottom	scent	shock	45	2	0	phe
10	bottom	scent	shock		0	1	phe
2	bottom	scent	shock	1	2
2	bottom	scent	shock	10
2	bottom	scent	shock	11
2	bottom	scent	shock	12
2	bottom	scent	shock	15
2	bottom	scent	shock	16
2	bottom	scent	shock	17
2	bottom	scent	shock	18
2	bottom	scent	shock	2
2	bottom	scent	shock	3
2	bottom	scent	shock	4
2	bottom	scent	shock	5
2	bottom	scent	shock	6
2	bottom	scent	shock	7
3	bottom	scent	shock	36
3	bottom	scent	shock	37
3	bottom	scent	shock	38
3	bottom	scent	shock	41
3	bottom	scent	shock	42
3	bottom	scent	shock	43
3	bottom	scent	shock	44
3	bottom	scent	shock	50
3	bottom	scent	shock	51
5	bottom	scent	shock	57
5	bottom	scent	shock	67
5	bottom	scent	shock	69
5	bottom	scent	shock	71
5	bottom	scent	shock	74
5	bottom	scent	shock	77
5	bottom	scent	shock	83
5	bottom	scent	shock	89
5	bottom	scent	shock
7	bottom	scent	shock	1
7	bottom	scent	shock	11	0
7	bottom	scent	shock	14
7	bottom	scent	shock	2
7	bottom	scent	shock	4
7	bottom	scent	shock	5
7	bottom	scent	shock	8
7	bottom	scent	shock	9
10	bottom	scent	shock	38
10	bottom	scent	shock	39
10	bottom	scent	shock	41
10	bottom	scent	shock	43
10	bottom	scent	shock	46
10	bottom	scent	shock	47
10	bottom	scent	shock	48
10	bottom	scent	shock	49
10	bottom	scent	shock	50
10	bottom	scent	shock	56	2
2	top	no scent	no shock	4		0	lin
2	top	no scent	no shock	5		0	lin
2	top	no scent	no shock	73		0	lin
2	top	no scent	no shock	84	6	0	lin
2	top	no scent	no shock	93	0	0	lin
2	top	no scent	no shock	94		0	lin
2	top	no scent	no shock		0	0	lin
3	top	no scent	no shock	45	5	0	phe
3	top	no scent	no shock	46	0	0	phe
3	top	no scent	no shock	47	4	0	phe
3	top	no scent	no shock	48	0	0	phe
3	top	no scent	no shock	49	0	0	phe
3	top	no scent	no shock	50		0	phe
3	top	no scent	no shock	54	6	0	phe
3	top	no scent	no shock	56		0	phe
3	top	no scent	no shock	57	0	0	phe
5	top	no scent	no shock	66	1	0	phe
5	top	no scent	no shock	85	0	0	phe
5	top	no scent	no shock	88	0	0	phe
5	top	no scent	no shock	95	2	0	phe
5	top	no scent	no shock	98	0	1	phe
7	top	no scent	no shock	6		0	lin
7	top	no scent	no shock	37	4	0	lin
7	top	no scent	no shock	48	0	0	lin
7	top	no scent	no shock	95	0	0	lin
7	top	no scent	no shock			0	lin
7	top	no scent	no shock		5	0	lin
9	top	no scent	no shock	6		0	lin
9	top	no scent	no shock	9		0	lin
9	top	no scent	no shock	31	6	0	lin
9	top	no scent	no shock	32	6	1	lin
9	top	no scent	no shock	33	1	1	lin
9	top	no scent	no shock	35	2	0	lin
9	top	no scent	no shock	36	0	0	lin
9	top	no scent	no shock	37	0	0	lin
9	top	no scent	no shock	38	6	1	lin
9	top	no scent	no shock	40	0	0	lin
9	top	no scent	no shock	41	4	0	lin
9	top	no scent	no shock	42		0	lin
9	top	no scent	no shock	43	5	1	lin
10	top	no scent	no shock	29	2	0	phe
10	top	no scent	no shock	30	2	0	phe
10	top	no scent	no shock	31	0	0	phe
10	top	no scent	no shock	32	0	0	phe
10	top	no scent	no shock	33	2	0	phe
10	top	no scent	no shock	35	2	0	phe
10	top	no scent	no shock	37	0	0	phe
10	top	no scent	no shock	38	0	0	phe
10	top	no scent	no shock		2	0	phe
2	top	no scent	no shock	84	5
2	top	no scent	no shock	87
3	top	no scent	no shock	55
3	top	no scent	no shock	56	0
5	top	no scent	no shock	83
5	top	no scent	no shock	86
5	top	no scent	no shock	87
5	top	no scent	no shock	89
5	top	no scent	no shock	90
5	top	no scent	no shock	92
5	top	no scent	no shock	93
5	top	no scent	no shock	94
5	top	no scent	no shock	96
7	top	no scent	no shock	38
7	top	no scent	no shock	42
7	top	no scent	no shock	47
9	top	no scent	no shock	85
10	top	no scent	no shock	27
10	top	no scent	no shock	39
10	top	no scent	no shock	40
2	top	no scent	shock	40		0	lin
2	top	no scent	shock	69		0	lin
2	top	no scent	shock	80		0	lin
2	top	no scent	shock	85		0	lin
2	top	no scent	shock	86	1	0	lin
2	top	no scent	shock	88	6	0	lin
2	top	no scent	shock	93		0	lin
2	top	no scent	shock			0	lin
3	top	no scent	shock	71	5	0	phe
3	top	no scent	shock	75	0	0	phe
3	top	no scent	shock	76	4	0	phe
3	top	no scent	shock	77	0	0	phe
3	top	no scent	shock	78		0	phe
3	top	no scent	shock	79	0	0	phe
3	top	no scent	shock	80	0	1	phe
3	top	no scent	shock	81	3	0	phe
3	top	no scent	shock			0	phe
5	top	no scent	shock	69	5	0	phe
5	top	no scent	shock	73	0	0	phe
5	top	no scent	shock	74	1	0	phe
5	top	no scent	shock	77	1	0	phe
5	top	no scent	shock	79		0	phe
5	top	no scent	shock	87	5	0	phe
5	top	no scent	shock		5	0	phe
7	top	no scent	shock	7		0	lin
7	top	no scent	shock	29		0	lin
7	top	no scent	shock	67	1	1	lin
7	top	no scent	shock	69	2	0	lin
7	top	no scent	shock	72	0	1	lin
7	top	no scent	shock	73	6	0	lin
7	top	no scent	shock	75	0	0	lin
7	top	no scent	shock	76	0	0	lin
7	top	no scent	shock	77	0	1	lin
7	top	no scent	shock	78	6	0	lin
7	top	no scent	shock		2	1	lin
9	top	no scent	shock	61	0	0	lin
9	top	no scent	shock	62	5	0	lin
9	top	no scent	shock	63		0	lin
9	top	no scent	shock	64	4	0	lin
9	top	no scent	shock	65	1	1	lin
9	top	no scent	shock	69	1	0	lin
9	top	no scent	shock	70	0	0	lin
9	top	no scent	shock			0	lin
9	top	no scent	shock			0	lin
9	top	no scent	shock		6	0	lin
9	top	no scent	shock		0	0	lin
10	top	no scent	shock	14	1	0	phe
10	top	no scent	shock	17	0	0	phe
10	top	no scent	shock	19		0	phe
10	top	no scent	shock	23	0	0	phe
10	top	no scent	shock	25	0	0	phe
10	top	no scent	shock	26	1	0	phe
10	top	no scent	shock		0	0	phe
10	top	no scent	shock			0	phe
2	top	no scent	shock	81
2	top	no scent	shock	91
2	top	no scent	shock	92
2	top	no scent	shock	94
2	top	no scent	shock
2	top	no scent	shock
2	top	no scent	shock
2	top	no scent	shock
3	top	no scent	shock	7	0
3	top	no scent	shock	72
3	top	no scent	shock	73
3	top	no scent	shock	74
3	top	no scent	shock	83
5	top	no scent	shock	75
5	top	no scent	shock	78
5	top	no scent	shock	80
5	top	no scent	shock	81
5	top	no scent	shock	84
5	top	no scent	shock	89
5	top	no scent	shock	92
7	top	no scent	shock	18	3
7	top	no scent	shock	57
7	top	no scent	shock	71
7	top	no scent	shock	74	4
7	top	no scent	shock	79	0
10	top	no scent	shock	15
10	top	no scent	shock	16
10	top	no scent	shock	21	2
10	top	no scent	shock	23
10	top	no scent	shock	27
9	top	no scent	shock	72
9	top	no scent	shock	16
9	top	no scent	shock	4
9	top	no scent	shock	68
2	top	scent	no shock	24	4	0	lin
2	top	scent	no shock	25		0	lin
2	top	scent	no shock	26	1	0	lin
2	top	scent	no shock	92	4	0	lin
2	top	scent	no shock		1	0	lin
2	top	scent	no shock			0	lin
3	top	scent	no shock	6	1	0	phe
3	top	scent	no shock	36		0	phe
3	top	scent	no shock	39		0	phe
3	top	scent	no shock	42		0	phe
3	top	scent	no shock	84	4	0	phe
3	top	scent	no shock		2	0	phe
3	top	scent	no shock		2	0	phe
3	top	scent	no shock		2	0	phe
7	top	scent	no shock	53		0	lin
7	top	scent	no shock	56	1	0	lin
7	top	scent	no shock	58	4	0	lin
7	top	scent	no shock	61	0	1	lin
7	top	scent	no shock	63	0	0	lin
7	top	scent	no shock	66	2	1	lin
7	top	scent	no shock	96	2	1	lin
7	top	scent	no shock	97	3	0	lin
7	top	scent	no shock		0	0	lin
9	top	scent	no shock	46		0	lin
9	top	scent	no shock	83	0	0	lin
9	top	scent	no shock	91	0	1	lin
9	top	scent	no shock	92	6	0	lin
9	top	scent	no shock	93	0	0	lin
9	top	scent	no shock	94	0	0	lin
9	top	scent	no shock	95	1	0	lin
9	top	scent	no shock	97	5	0	lin
9	top	scent	no shock	98	1	0	lin
9	top	scent	no shock		4	0	lin
10	top	scent	no shock	1	0	0	phe
10	top	scent	no shock	2	0	1	phe
10	top	scent	no shock	3	0	1	phe
10	top	scent	no shock	4	2	0	phe
10	top	scent	no shock	5	0	0	phe
10	top	scent	no shock	6	0	0	phe
10	top	scent	no shock	7	1	0	phe
10	top	scent	no shock	8	0	0	phe
10	top	scent	no shock	9		1	phe
10	top	scent	no shock	10	0	0	phe
10	top	scent	no shock	11	0	1	phe
10	top	scent	no shock	12	0	0	phe
10	top	scent	no shock	13		0	phe
2	top	scent	no shock	23
2	top	scent	no shock	31
2	top	scent	no shock	80
2	top	scent	no shock
2	top	scent	no shock
3	top	scent	no shock	32
3	top	scent	no shock	33
3	top	scent	no shock	34
3	top	scent	no shock	56	5
5	top	scent	no shock	96
5	top	scent	no shock	97
7	top	scent	no shock	55	3
9	top	scent	no shock	66
9	top	scent	no shock	96
9	top	scent	no shock	99	4
2	top	scent	shock	2	1	0	lin
2	top	scent	shock	81	5	0	lin
2	top	scent	shock	82		1	lin
2	top	scent	shock	84	6	0	lin
2	top	scent	shock	87	3	0	lin
2	top	scent	shock	91		1	lin
2	top	scent	shock		2	1	lin
2	top	scent	shock		3	0	lin
3	top	scent	shock	58	5	0	phe
3	top	scent	shock	59		0	phe
3	top	scent	shock	62	0	0	phe
3	top	scent	shock	67	0	0	phe
3	top	scent	shock	68	6	0	phe
3	top	scent	shock	97	2	0	phe
5	top	scent	shock	89	1	0	phe
7	top	scent	shock	11	0	0	lin
7	top	scent	shock	68	2	0	lin
7	top	scent	shock	80	6	0	lin
7	top	scent	shock	82	6	1	lin
7	top	scent	shock	84	6	1	lin
7	top	scent	shock	85	5	0	lin
7	top	scent	shock	86	6	0	lin
7	top	scent	shock	87	0	1	lin
7	top	scent	shock	93	5	0	lin
7	top	scent	shock		0	0	lin
10	top	scent	shock	15	3	0	phe
10	top	scent	shock	16	2	0	phe
10	top	scent	shock	43	0	0	phe
10	top	scent	shock	44	2	1	phe
10	top	scent	shock	47	2	0	phe
10	top	scent	shock	48	0	0	phe
10	top	scent	shock	51	0	0	phe
10	top	scent	shock	53	0	0	phe
2	top	scent	shock	73	0
2	top	scent	shock	32	6
2	top	scent	shock	0	2
2	top	scent	shock	80
2	top	scent	shock	83
2	top	scent	shock	85
2	top	scent	shock	89
3	top	scent	shock	54	0
3	top	scent	shock	60
3	top	scent	shock	65
5	top	scent	shock	56
5	top	scent	shock	65
5	top	scent	shock	68
5	top	scent	shock	75
5	top	scent	shock	83
5	top	scent	shock	84
5	top	scent	shock	87
5	top	scent	shock	88
5	top	scent	shock	90
5	top	scent	shock	91
5	top	scent	shock	93
5	top	scent	shock	94
7	top	scent	shock	71
7	top	scent	shock	81
7	top	scent	shock	83	0
7	top	scent	shock	89	2
7	top	scent	shock	91
7	top	scent	shock	92
7	top	scent	shock	97
7	top	scent	shock	98	6
10	top	scent	shock	1	0
10	top	scent	shock	49
10	top	scent	shock	50
10	top	scent	shock	52	1

## Sheet: Full SR
Bee	Scent	Shock	Replicate	Compartment	0.1	0.3	1	3	10	30	SR
PCB 55	no scent	no shock	2	bottom	0	0	0	0	0	1	1
PCB 66	no scent	no shock	2	bottom	1	0	0	0	0	0	1
PCB 68	no scent	no shock	2	bottom	0	0	0	1	1	0	2
PCB 79	no scent	no shock	2	bottom	0	0	0	0	1	1	2
PCB 88	no scent	no shock	2	bottom	0	0	0	0	0	1	1
PCB 9	no scent	no shock	2	bottom	0	0	0	0	1	1	2
PCB R	no scent	no shock	2	bottom	0	0	0	0	1	1	2
A	no scent	no shock	3	bottom	0	0	0	0	1	1	2
A20	no scent	no shock	3	bottom	0	0	0	0	0	0	0
A22	no scent	no shock	3	bottom	0	0	0	0	0	1	1
A23	no scent	no shock	3	bottom	0	0	0	0	0	0	0
A28	no scent	no shock	3	bottom	0	0	0	0	0	1	1
A33	no scent	no shock	3	bottom	0	0	1	1	1	1	4
A34	no scent	no shock	3	bottom	0	0	0	1	1	1	3
Ae	no scent	no shock	3	bottom	0	0	0	1	0	0	1
A91	no scent	no shock	5	bottom	0	0	0	1	1	1	3
A98	no scent	no shock	5	bottom	0	0	0	0	0	1	1
Aa	no scent	no shock	5	bottom	0	1	0	1	1	0	3
Ab	no scent	no shock	5	bottom	0	0	0	0	0	0	0
Ae	no scent	no shock	5	bottom	1	0	0	1	1	1	4
A72	no scent	no shock	7	bottom	0	0	0	0	0	0	0
A73	no scent	no shock	7	bottom	0	1	1	0	1	1	4
A85	no scent	no shock	7	bottom	0	0	1	1	0	0	2
A74	no scent	no shock	9	bottom	0	0	0	0	1	1	2
A76	no scent	no shock	9	bottom	0	0	0	0	0	0	0
A77	no scent	no shock	9	bottom	0	0	0	1	1	1	3
A81	no scent	no shock	9	bottom	0	1	0	0	1	0	2
A82	no scent	no shock	9	bottom	0	0	0	1	1	1	3
A83	no scent	no shock	9	bottom	0	0	0	0	0	0	0
A88	no scent	no shock	9	bottom	0	0	1	1	1	1	4
A89	no scent	no shock	9	bottom	0	0	0	0	0	1	1
Aa	no scent	no shock	9	bottom	0	0	0	0	0	0	0
A12	no scent	no shock	10	bottom	0	0	0	0	1	1	2
A15	no scent	no shock	10	bottom	0	0	0	0	0	1	1
A16	no scent	no shock	10	bottom	0	0	0	0	0	1	1
A17	no scent	no shock	10	bottom	0	0	0	0	0	0	0
Aa	no scent	no shock	10	bottom	1	0	0	0	1	1	3
Ae	no scent	no shock	10	bottom	0	0	0	0	1	1	2
					7.89474	7.89474	10.5263	28.9474	50	63.1579
PCT 93	no scent	no shock	2	top	0	0	0	0	0	0	0
PCT T	no scent	no shock	2	top	0	0	0	0	0	0	0
B45	no scent	no shock	3	top	0	1	1	1	1	1	5
B46	no scent	no shock	3	top	0	0	0	0	0	0	0
B47	no scent	no shock	3	top	0	0	1	1	1	1	4
B48	no scent	no shock	3	top	0	0	0	0	0	0	0
B49	no scent	no shock	3	top	0	0	0	0	0	0	0
B57	no scent	no shock	3	top	0	0	0	0	0	0	0
B66	no scent	no shock	5	top	0	0	0	0	0	1	1
B85	no scent	no shock	5	top	0	0	0	0	0	0	0
B88	no scent	no shock	5	top	0	0	0	0	0	0	0
B95	no scent	no shock	5	top	0	0	1	0	0	1	2
B98	no scent	no shock	5	top	0	0	0	0	0	0	0
B37	no scent	no shock	7	top	1	1	1	1	0	0	4
B48	no scent	no shock	7	top	0	0	0	0	0	0	0
b95	no scent	no shock	7	top	0	0	0	0	0	0	0
BB	no scent	no shock	7	top	0	0	0	0	1	1	2
bc	no scent	no shock	7	top	0	1	1	1	1	1	5
B33	no scent	no shock	9	top	0	0	0	0	0	1	1
B35	no scent	no shock	9	top	0	0	0	0	1	1	2
B36	no scent	no shock	9	top	0	0	0	0	0	0	0
B37	no scent	no shock	9	top	0	0	0	0	0	0	0
B40	no scent	no shock	9	top	0	0	0	0	0	0	0
B41	no scent	no shock	9	top	0	0	1	1	1	1	4
B43	no scent	no shock	9	top	1	1	1	0	1	1	5
Ba	no scent	no shock	9	top	0	0	0	0	0	0	0
Bb	no scent	no shock	9	top	0	0	0	0	0	0	0
Bh2	no scent	no shock	9	top	0	0	0	0	0	1	1
B29	no scent	no shock	10	top	0	0	0	0	1	1	2
B30	no scent	no shock	10	top	0	0	0	0	1	1	2
B31	no scent	no shock	10	top	0	0	0	0	0	0	0
B32	no scent	no shock	10	top	0	0	0	0	0	0	0
B33	no scent	no shock	10	top	0	0	0	1	0	1	2
B35	no scent	no shock	10	top	0	0	0	1	1	0	2
B37	no scent	no shock	10	top	0	0	0	0	0	0	0
B38	no scent	no shock	10	top	0	0	0	0	0	0	0
B9	no scent	no shock	10	top	0	0	0	0	0	0	0
Ba	no scent	no shock	10	top	0	0	0	0	1	1	2
					5.26316	10.5263	18.4211	18.4211	28.9474	39.4737	7.89474
RCB 58	no scent	shock	2	bottom	0	0	0	0	1	1	2
RCB 67	no scent	shock	2	bottom	0	0	0	0	0	0	0
RCB 69	no scent	shock	2	bottom	0	1	1	0	0	1	3
RCB 80	no scent	shock	2	bottom	0	0	0	0	0	0	0
RCB F	no scent	shock	2	bottom	0	0	0	0	0	0	0
RCB I	no scent	shock	2	bottom	0	1	0	1	1	1	4
E53	no scent	shock	3	bottom	0	0	0	0	0	0	0
E57	no scent	shock	3	bottom	0	0	0	0	1	1	2
E63	no scent	shock	3	bottom	0	0	0	0	0	0	0
E64	no scent	shock	3	bottom	0	0	0	0	0	1	1
Ex	no scent	shock	3	bottom	0	0	1	1	1	1	4
E79	no scent	shock	5	bottom	0	0	0	0	0	0	0
E92	no scent	shock	5	bottom	0	0	0	0	0	1	1
Ea	no scent	shock	5	bottom	0	0	0	0	0	0	0
Ec	no scent	shock	5	bottom	0	0	0	0	0	0	0
e19	no scent	shock	7	bottom	0	0	0	1	1	1	3
E25	no scent	shock	7	bottom	0	0	1	1	1	1	4
E26	no scent	shock	7	bottom	0	0	1	0	0	0	1
e30	no scent	shock	7	bottom	0	0	1	1	1	1	4
E33	no scent	shock	7	bottom	0	0	0	0	1	0	1
ea	no scent	shock	7	bottom	1	0	1	1	1	1	5
E10	no scent	shock	9	bottom	0	0	0	0	0	0	0
E14	no scent	shock	9	bottom	0	0	0	0	0	1	1
E17	no scent	shock	9	bottom	0	0	0	0	0	1	1
E3	no scent	shock	9	bottom	0	0	0	0	0	1	1
E4	no scent	shock	9	bottom	0	0	0	0	1	1	2
E5	no scent	shock	9	bottom	0	1	1	1	1	1	5
E8	no scent	shock	9	bottom	1	0	1	1	1	1	5
E9	no scent	shock	9	bottom	0	0	0	0	0	0	0
E56	no scent	shock	10	bottom	0	0	0	0	0	1	1
E57	no scent	shock	10	bottom	0	0	0	0	0	0	0
E61	no scent	shock	10	bottom	0	0	0	0	0	0	0
E62	no scent	shock	10	bottom	0	0	0	1	1	1	3
E65	no scent	shock	10	bottom	0	0	0	0	0	0	0
E67	no scent	shock	10	bottom	0	0	0	0	0	0	0
Eb	no scent	shock	10	bottom	0	0	0	0	1	0	1
Ew	no scent	shock	10	bottom	0	0	0	0	0	0	0
					5.40541	8.10811	21.6216	24.3243	37.8378	51.3514
RCT 86	no scent	shock	2	top	0	0	0	0	0	1	1
F7	no scent	shock	3	top	0	0	0	0	0	0	0
F71	no scent	shock	3	top	1	1	1	0	1	1	5
F75	no scent	shock	3	top	0	0	0	0	0	0	0
F76	no scent	shock	3	top	1	0	1	0	1	1	4
F77	no scent	shock	3	top	0	0	0	0	0	0	0
F79	no scent	shock	3	top	0	0	0	0	0	0	0
F80	no scent	shock	3	top	0	0	0	0	0	0	0
F81	no scent	shock	3	top	0	0	0	1	1	1	3
F69	no scent	shock	5	top	0	1	1	1	1	1	5
F73	no scent	shock	5	top	0	0	0	0	0	0	0
F74	no scent	shock	5	top	0	0	0	0	0	1	1
F77	no scent	shock	5	top	0	0	0	0	0	1	1
F87	no scent	shock	5	top	0	1	1	1	1	1	5
Fa	no scent	shock	5	top	1	1	1	1	0	1	5
F18	no scent	shock	7	top	1	0	0	0	1	1	3
F67	no scent	shock	7	top	0	0	0	0	0	1	1
F69	no scent	shock	7	top	0	0	0	0	1	1	2
F72	no scent	shock	7	top	0	0	0	0	0	0	0
F74	no scent	shock	7	top	0	1	0	1	1	1	4
F75	no scent	shock	7	top	0	0	0	0	0	0	0
f76	no scent	shock	7	top	0	0	0	0	0	0	0
F77	no scent	shock	7	top	0	0	0	0	0	0	0
F78	no scent	shock	7	top	1	1	1	1	1	1	6
f79	no scent	shock	7	top	0	0	0	0	0	0	0
FA	no scent	shock	7	top	0	0	0	0	1	1	2
F61	no scent	shock	9	top	0	0	0	0	0	0	0
F62	no scent	shock	9	top	0	1	1	1	1	1	5
F64	no scent	shock	9	top	0	0	1	1	1	1	4
F65	no scent	shock	9	top	0	0	0	0	0	1	1
F69	no scent	shock	9	top	0	0	0	0	0	1	1
F70	no scent	shock	9	top	0	0	0	0	0	0	0
F83	no scent	shock	9	top	1	1	0	1	1	1	5
Fa	no scent	shock	9	top	0	0	0	0	0	0	0
Fc	no scent	shock	9	top	0	0	0	0	0	0	0
Fd	no scent	shock	9	top	0	0	0	0	0	0	0
F14	no scent	shock	10	top	0	0	0	0	0	1	1
F17	no scent	shock	10	top	0	0	0	0	0	0	0
F21	no scent	shock	10	top	0	0	1	1	0	0	2
F23	no scent	shock	10	top	0	0	0	0	0	0	0
F25	no scent	shock	10	top	0	0	0	0	0	0	0
F26	no scent	shock	10	top	0	0	0	0	0	1	1
Fa	no scent	shock	10	top	0	0	0	0	0	0	0
					13.9535	18.6047	20.9302	23.2558	30.2326	51.1628
REB 45	scent	no shock	2	bottom	0	0	0	0	0	0	0
REB 9	scent	no shock	2	bottom	0	0	0	0	1	1	2
REB 90	scent	no shock	2	bottom	0	0	0	0	0	0	0
REB 97	scent	no shock	2	bottom	0	0	0	0	0	0	0
REB A	Scent	no shock	2	bottom	1	0	0	0	0	1	2
REB B	scent	no shock	2	bottom	0	0	0	0	0	0	0
REB X	scent	no shock	2	bottom	0	0	0	0	0	0	0
C	scent	no shock	3	bottom	0	0	1	1	1	1	4
C1	scent	no shock	3	bottom	0	0	0	0	0	0	0
C10	scent	no shock	3	bottom	0	0	0	0	0	0	0
C15	scent	no shock	3	bottom	0	0	0	0	0	0	0
C16	scent	no shock	3	bottom	0	0	0	0	0	1	1
C17	scent	no shock	3	bottom	0	0	0	1	0	1	2
C3	scent	no shock	3	bottom	0	0	0	0	1	1	2
C8	scent	no shock	3	bottom	0	0	0	0	0	0	0
CH	scent	no shock	3	bottom	0	0	0	1	1	1	3
C69	scent	no shock	5	bottom	0	0	0	0	0	0	0
C82	scent	no shock	5	bottom	0	0	0	0	0	0	0
c84	scent	no shock	5	bottom	0	0	0	0	1	1	2
Cb	scent	no shock	5	bottom	0	0	0	0	0	0	0
Cc	scent	no shock	5	bottom	1	0	0	1	0	1	3
C47	scent	no shock	7	bottom	0	0	0	0	0	0	0
C92	scent	no shock	7	bottom	0	0	0	0	0	1	1
C94W	scent	no shock	7	bottom	0	0	0	0	0	0	0
C94Y	scent	no shock	7	bottom	0	0	0	1	0	0	1
C95	scent	no shock	7	bottom	0	0	0	0	0	0	0
cb	scent	no shock	7	bottom	0	0	0	0	0	1	1
C84	scent	no shock	9	bottom	1	0	0	0	1	0	2
C84	scent	no shock	9	bottom	1	0	0	0	0	0	1
C87	scent	no shock	9	bottom	0	0	0	0	0	0	0
C93	scent	no shock	9	bottom	0	0	0	0	1	1	2
C95	scent	no shock	9	bottom	0	0	0	0	0	0	0
C99	scent	no shock	9	bottom	0	0	0	0	0	0	0
Ca	scent	no shock	9	bottom	0	0	0	0	0	0	0
Cb	scent	no shock	9	bottom	0	0	0	0	0	0	0
C20	scent	no shock	10	bottom	0	0	0	0	0	1	1
C21	scent	no shock	10	bottom	0	0	0	0	0	0	0
C24	scent	no shock	10	bottom	0	0	0	0	0	1	1
C29	scent	no shock	10	bottom	0	0	0	0	0	0	0
C30	scent	no shock	10	bottom	0	0	0	0	0	1	1
C31	scent	no shock	10	bottom	0	0	0	0	0	0	0
Ca	scent	no shock	10	bottom	0	0	0	0	0	1	1
					9.52381	0	2.38095	11.9048	16.6667	38.0952
RET 24	scent	no shock	2	top	0	0	1	1	1	1	4
RET 26	scent	no shock	2	top	0	0	0	0	0	1	1
RET 92	scent	no shock	2	top	0	0	1	1	1	1	4
RET A	scent	no shock	2	top	0	0	0	0	0	0	0
RET C	scent	no shock	2	top	0	0	0	0	0	1	1
D56	scent	no shock	3	top	1	0	1	1	1	1	5
D6	scent	no shock	3	top	0	0	0	0	0	1	1
D84	scent	no shock	3	top	0	0	1	1	1	1	4
Da	scent	no shock	3	top	0	0	0	1	0	1	2
Dc	scent	no shock	3	top	0	0	0	0	1	1	2
Dd	scent	no shock	3	top	0	0	0	1	0	1	2
D55	scent	no shock	7	top	1	0	0	0	1	1	3
D56	scent	no shock	7	top	0	0	1	0	0	0	1
D58	scent	no shock	7	top	1	1	0	1	0	1	4
D61	scent	no shock	7	top	0	0	0	0	0	0	0
D63	scent	no shock	7	top	0	0	0	0	0	0	0
D66	scent	no shock	7	top	0	0	0	1	1	0	2
D96	scent	no shock	7	top	1	0	0	1	0	0	2
D97	scent	no shock	7	top	0	0	0	1	1	1	3
da	scent	no shock	7	top	0	0	0	0	0	0	0
D599	scent	no shock	9	top	0	0	1	1	1	1	4
D83	scent	no shock	9	top	0	0	0	0	0	0	0
D91	scent	no shock	9	top	0	0	0	0	0	0	0
D93	scent	no shock	9	top	0	0	0	0	0	0	0
D94	scent	no shock	9	top	0	0	0	0	0	0	0
D95	scent	no shock	9	top	0	0	0	0	0	1	1
D97	scent	no shock	9	top	0	1	1	1	1	1	5
D98	scent	no shock	9	top	0	0	0	1	0	0	1
D9b	scent	no shock	9	top	0	0	0	0	0	1	1
D1	scent	no shock	10	top	0	0	0	0	0	0	0
D10	scent	no shock	10	top	0	0	0	0	0	0	0
D11	scent	no shock	10	top	0	0	0	0	0	0	0
D12	scent	no shock	10	top	0	0	0	0	0	0	0
D2	scent	no shock	10	top	0	0	0	0	0	0	0
D3	scent	no shock	10	top	0	0	0	0	0	0	0
D4	scent	no shock	10	top	0	0	0	0	1	1	2
D5	scent	no shock	10	top	0	0	0	0	0	0	0
D6	scent	no shock	10	top	0	0	0	0	0	0	0
D7	scent	no shock	10	top	0	0	0	0	0	1	1
D8	scent	no shock	10	top	0	0	0	0	0	0	0
					10	5	17.5	32.5	27.5	47.5
PEB 1	scent	shock	2	bottom	0	0	0	0	1	1	2
PEB 8	scent	shock	2	bottom	0	0	0	0	0	0	0
PEB L	scent	shock	2	bottom	0	0	0	0	1	1	2
PEB M	scent	shock	2	bottom	0	0	0	0	1	1	2
G39	scent	shock	3	bottom	0	0	0	0	0	0	0
G48	scent	shock	3	bottom	0	0	0	0	0	1	1
G49	scent	shock	3	bottom	0	0	0	0	0	1	1
H54	scent	shock	3	bottom	0	0	0	0	0	0	0
H58	scent	shock	3	bottom	1	0	1	1	1	1	5
H62	scent	shock	3	bottom	0	0	0	0	0	0	0
H67	scent	shock	3	bottom	0	0	0	0	0	0	0
H68	scent	shock	3	bottom	1	1	1	1	1	1	6
H97	scent	shock	3	bottom	0	0	1	0	0	1	2
G60	scent	shock	5	bottom	0	0	0	0	0	0	0
G99	scent	shock	5	bottom	0	0	0	0	1	1	2
Ga	scent	shock	5	bottom	0	0	0	0	0	0	0
G12	scent	shock	7	bottom	0	0	0	0	0	1	1
G16	scent	shock	7	bottom	0	1	0	1	1	1	4
G3	scent	shock	7	bottom	0	1	1	0	1	1	4
g6	scent	shock	7	bottom	0	1	1	1	1	1	5
G7	scent	shock	7	bottom	0	1	0	1	1	1	4
G21	scent	shock	10	bottom	0	0	0	1	1	0	2
G35	scent	shock	10	bottom	0	0	0	0	0	0	0
G45	scent	shock	10	bottom	0	0	0	1	0	1	2
G56	scent	shock	10	bottom	0	0	0	0	1	1	2
Ga	scent	shock	10	bottom	0	0	0	0	0	0	0
					7.69231	19.2308	19.2308	26.9231	46.1538	61.5385
PET 0	scent	shock	2	top	0	0	0	1	1	0	2
PET 2	scent	shock	2	top	0	0	0	0	0	1	1
PET 73	scent	shock	2	top	0	0	0	0	0	0	0
PET 81	scent	shock	2	top	0	1	1	1	1	1	5
PET 87	scent	shock	2	top	0	0	0	1	1	1	3
PET P	scent	shock	2	top	0	0	0	1	1	1	3
h89	scent	shock	5	top	0	0	0	0	1	0	1
h11	scent	shock	7	top	0	0	0	0	0	0	0
H68	scent	shock	7	top	1	0	0	0	0	1	2
H80	scent	shock	7	top	1	1	1	1	1	1	6
H82	scent	shock	7	top	1	1	1	1	1	1	6
h83	scent	shock	7	top	0	0	0	0	0	0	0
H85	scent	shock	7	top	1	1	1	0	1	1	5
H86	scent	shock	7	top	1	1	1	1	1	1	6
H87	scent	shock	7	top	0	0	0	0	0	0	0
H93	scent	shock	7	top	0	1	1	1	1	1	5
HA	scent	shock	7	top	0	0	0	0	0	0	0
H1	scent	shock	10	top	0	0	0	0	0	0	0
H15	scent	shock	10	top	0	0	0	1	1	1	3
H16	scent	shock	10	top	0	0	0	1	0	1	2
H43	scent	shock	10	top	0	0	0	0	0	0	0
H44	scent	shock	10	top	0	0	0	0	1	1	2
H47	scent	shock	10	top	0	0	0	0	1	1	2
H48	scent	shock	10	top	0	0	0	0	0	0	0
H51	scent	shock	10	top	0	0	0	0	0	0	0
H52	scent	shock	10	top	0	0	0	0	1	0	1
H53	scent	shock	10	top	0	0	0	0	0	0	0
					18.5185	22.2222	22.2222	37.037	51.8519	51.8519

## Sheet: Biogenic Amine Titer Data
Scent	Conditions	OA	5HT	DA	TA
no scent	aversive	3.14228	5.73476	48.6451	2.71483
no scent	aversive	2.01294	4.9946	22.4566	1.90955
no scent	aversive	1.87664	4.21407	47.6303	1.65023
no scent	aversive	1.72087	4.68508	54.716	2.98781
no scent	aversive	1.54563	4.64471	72.7328	1.80036
no scent	aversive	1.23408	4.14679	23.9342	0.913191
no scent	aversive	1.5651	4.55051	32.2839	1.52739
no scent	benign	3.96008	8.5339	36.4677	3.7112
no scent	benign	2.94757	6.46146	36.6635	2.90592
no scent	benign	4.50528	10.566	86.2633	3.54741
no scent	benign	2.86968	6.59603	94.8978	2.46915
no scent	benign	2.73338	3.83727	72.0385	2.93321
no scent	benign	1.974	5.8155	99.9717	1.26806
no scent	benign	1.77928	6.23268	63.1191	2.22348
scent	aversive	3.08387	6.42109	82.4178	4.05242
scent	aversive	2.16871	5.5329	42.503	2.35996
scent	aversive	2.71391	5.57327	87.4739	2.64659
scent	aversive	1.7014	5.27721	36.1472	2.14158
scent	aversive	1.8377	5.10226	117.009	2.29172
scent	aversive	1.62351	4.6178	19.3944	0.804001
scent	aversive	2.29712	7.11798	41.3786	2.67698
scent	benign	2.46078	5.60019	28.7055	2.64659
scent	benign	2.9281	7.1747	47.7905	2.45551
scent	benign	1.58457	4.40248	32.7112	1.56833
scent	benign	2.46078	6.50183	136.949	3.21984
scent	benign	2.44131	4.32173	84.3405	2.66024
scent	benign	1.52616	5.45215	34.7408	0.967786
scent	benign	1.75981	5.41178	34.2067	2.38726
